# Supplementary material for: Exploring the Bioactive Mycocompounds (Fungal Compounds) of Selected Medicinal Mushrooms and Their Potentials against HPV Infection and Associated Cancer in Humans
Source: Life (Basel). 2023 Jan 16;13(1):244. doi: 10.3390/life13010244 (PMC9861011; doi:10.3390/life13010244)
Supplement: Supplementary file 1 [file life-13-00244-s001.zip]

Archive with 1 entries (1 files):
- life-2048413-supplementary.pdf
